# Supplementary material for: Evidence for the Existence of Mating Subtypes Within the Schizophyllum commune: Mating Behavior and Genetic Divergence
Source: J Fungi (Basel). 2025 Apr 1;11(4):277. doi: 10.3390/jof11040277 (PMC12028200; doi:10.3390/jof11040277)
Supplement: Supplementary file 1 [file jof-11-00277-s001.zip]

Archive with 1 entries (1 files):
- jof-3514603-supplementary.pdf
